# Supplementary material for: Development of a Traditional Chinese Medicine Lifestyle Medicine Program for Depression: A Multi-Method Study
Source: Healthcare (Basel). 2026 Jun 9;14(12):1631. doi: 10.3390/healthcare14121631 (PMC13299938; doi:10.3390/healthcare14121631)
Supplement: Supplementary file 1 [file healthcare-14-01631-s001.zip]

Archive with 1 entries (1 files):
- healthcare-4213320-supplementary.pdf
